# Supplementary material for: Aerosolization Behaviour of Fungi and Its Potential Health Effects during the Composting of Animal Manure
Source: Int J Environ Res Public Health. 2022 May 6;19(9):5644. doi: 10.3390/ijerph19095644 (PMC9101844; doi:10.3390/ijerph19095644)
Supplement: Supplementary file 1 [file ijerph-19-05644-s001.zip]

Archive with 1 entries (1 files):
- ijerph-1652710-supplementary.pdf
